# Supplementary material for: Multiscale network modeling reveals the gene regulatory landscape driving cancer prognosis in 32 cancer types
Source: Genome Res. 2023 Oct;33(10):1806–17. doi: 10.1101/gr.278063.123 (PMC10691533; doi:10.1101/gr.278063.123)
Supplement: Supplement 6 [file Supplemental_File_S1.zip]

Archive with 28 entries (25 files):
- Supplemental_File_S1/__MACOSX/
- Supplemental_File_S1/__MACOSX/._Supplemental_File_S1
- Supplemental_File_S1/__MACOSX/Supplemental_File_S1/
- Supplemental_File_S1/__MACOSX/Supplemental_File_S1/._LICENSE
- Supplemental_File_S1/__MACOSX/Supplemental_File_S1/._MEGENA_pipeline_03102022.Rmd
- Supplemental_File_S1/__MACOSX/Supplemental_File_S1/._Pancancer_bigtable.tsv.gz
- Supplemental_File_S1/__MACOSX/Supplemental_File_S1/._Pancancer_DEG_FDR_0.05_logFC_1.tsv.gz
- Supplemental_File_S1/__MACOSX/Supplemental_File_S1/._Pancancer_DMC_FDR_0.05_beta_0.2.tsv.gz
- Supplemental_File_S1/__MACOSX/Supplemental_File_S1/._Pancancer_meta.tsv.gz
- Supplemental_File_S1/__MACOSX/Supplemental_File_S1/._Pancancer_module.tsv.gz
- Supplemental_File_S1/__MACOSX/Supplemental_File_S1/._Pancancer_module_cytoband_enrichment.tsv.gz
- Supplemental_File_S1/__MACOSX/Supplemental_File_S1/._Pancancer_module_DEG_enrichment.tsv.gz
- Supplemental_File_S1/__MACOSX/Supplemental_File_S1/._Pancancer_module_DMC_enrichment.tsv.gz
- Supplemental_File_S1/__MACOSX/Supplemental_File_S1/._Pancancer_network.tsv.gz
- Supplemental_File_S1/__MACOSX/Supplemental_File_S1/._README.md
- Supplemental_File_S1/Supplemental_File_S1/
- Supplemental_File_S1/Supplemental_File_S1/LICENSE
- Supplemental_File_S1/Supplemental_File_S1/MEGENA_pipeline_03102022.Rmd
- Supplemental_File_S1/Supplemental_File_S1/Pancancer_bigtable.tsv.gz
- Supplemental_File_S1/Supplemental_File_S1/Pancancer_DEG_FDR_0.05_logFC_1.tsv.gz
- Supplemental_File_S1/Supplemental_File_S1/Pancancer_DMC_FDR_0.05_beta_0.2.tsv.gz
- Supplemental_File_S1/Supplemental_File_S1/Pancancer_meta.tsv.gz
- Supplemental_File_S1/Supplemental_File_S1/Pancancer_module.tsv.gz
- Supplemental_File_S1/Supplemental_File_S1/Pancancer_module_cytoband_enrichment.tsv.gz
- Supplemental_File_S1/Supplemental_File_S1/Pancancer_module_DEG_enrichment.tsv.gz
- Supplemental_File_S1/Supplemental_File_S1/Pancancer_module_DMC_enrichment.tsv.gz
- Supplemental_File_S1/Supplemental_File_S1/Pancancer_network.tsv.gz
- Supplemental_File_S1/Supplemental_File_S1/README.md
