# Supplementary material for: Multiscale network modeling reveals the gene regulatory landscape driving cancer prognosis in 32 cancer types
Source: Genome Res. 2023 Oct;33(10):1806–17. doi: 10.1101/gr.278063.123 (PMC10691533; doi:10.1101/gr.278063.123)
Supplement: Supplement 9 [file Supplemental_Table_S3.xlsx]

## Sheet: Supplemental_Table_S3
Supplemental Table S3. Aggregated network modules of inflammatory pathway with good patient survival
Symbol	Conservation_Weight
CD5	9
GPR171	9
IL2RG	9
PLA2G2D	9
SLAMF6	9
BTLA	8
CD3D	8
CD3E	8
CD40LG	8
GZMK	8
IL18RAP	8
IL2RB	8
ITK	8
LY9	8
NCR1	8
NCR3	8
PYHIN1	8
SH2D1A	8
SIRPG	8
SLA2	8
SLAMF1	8
UBASH3A	8
APOBEC3D	7
APOBEC3F	7
APOBEC3G	7
APOBEC3H	7
C16orf54	7
CD2	7
CD247	7
CD27	7
CD3G	7
CD52	7
CD6	7
CD7	7
CD96	7
CLEC10A	7
CLNK	7
CST7	7
CXCL13	7
CXCR3	7
CXCR6	7
EOMES	7
FCRL3	7
GPR18	7
GRAP2	7
GZMM	7
IL12B	7
ITGAL	7
KIAA0748	7
KLRB1	7
KLRC2	7
KLRK1	7
LCK	7
LGALS2	7
NLRC3	7
PDCD1	7
SAMD3	7
SCML4	7
SIT1	7
SLFN14	7
TARP	7
TBX21	7
THEMIS	7
TIGIT	7
TMIGD2	7
TRAT1	7
TTC24	7
ZNF831	7
ACAP1	6
C5orf20	6
CCL5	6
CCR2	6
CCR5	6
CCR7	6
CD1C	6
CD244	6
CD38	6
CD48	6
CD8A	6
CD8B	6
CFP	6
CRTAM	6
CTSW	6
CXCL9	6
FAM179A	6
FASLG	6
FOXP3	6
GFI1	6
GNLY	6
GPR114	6
GTSF1L	6
GZMA	6
GZMB	6
GZMH	6
ICOS	6
IDO1	6
IFNG	6
ITGB7	6
KIR2DL3	6
KIR2DL4	6
KIR2DS4	6
KIR3DL1	6
KIR3DL2	6
KLRC1	6
KLRC3	6
KLRC4	6
KLRD1	6
LAIR2	6
LAT	6
LILRA4	6
LOC100188949	6
NKG7	6
PATL2	6
PRF1	6
PRKCQ	6
PTPRCAP	6
RGL4	6
S1PR4	6
SECTM1	6
2023-09-01	6
SLAMF7	6
SLFN12L	6
SPN	6
SPOCK2	6
SSTR3	6
TBC1D10C	6
TIFAB	6
XCL1	6
XCL2	6
ZAP70	6
ZNF683	6
AKNA	5
AMICA1	5
APOBEC3C	5
ARHGAP15	5
ARRDC5	5
BCL11B	5
C10orf50	5
C15orf53	5
C17orf66	5
C2orf85	5
CARD11	5
CCL17	5
CCR4	5
CD160	5
CD1A	5
CD1B	5
CD1E	5
CD226	5
CD28	5
CD69	5
CD70	5
CLECL1	5
CTLA4	5
CXCL10	5
DOCK2	5
DTHD1	5
FCER1A	5
FLT3	5
FLT3LG	5
GBP2	5
GBP4	5
GBP5	5
GPR174	5
GPR31	5
GPR55	5
IKZF3	5
IL15	5
IL26	5
IPCEF1	5
ITGAD	5
JAKMIP1	5
KCNJ10	5
KIR2DL1	5
KIR3DX1	5
KLRG1	5
LAG3	5
LCP1	5
LILRP2	5
LOC100129066	5
LOC440896	5
LTA	5
LTB	5
MAP4K1	5
NCRNA00158	5
NOD2	5
P2RY10	5
PSTPIP1	5
PTPN6	5
PVRIG	5
RAB37	5
RASGRP1	5
RHOH	5
RLTPR	5
RUNX3	5
SELL	5
SELPLG	5
SH2D1B	5
SH2D2A	5
SNAI3	5
SP140	5
STAT4	5
TRAF1	5
TXK	5
UBD	5
UTS2	5
ZBP1	5
ZC3H12D	5
ZNF80	5
ABCD2	4
APBB1IP	4
APOL6	4
ARHGAP30	4
ASMT	4
BATF	4
BCL2L14	4
C14orf73	4
C19orf35	4
C9orf66	4
CCL18	4
CCL19	4
CCL2	4
CCL22	4
CCR8	4
CD180	4
CD200R1	4
CD207	4
CDHR1	4
CMKLR1	4
COL29A1	4
CSF2	4
CSF2RB	4
CXCL11	4
CXorf65	4
DHRS9	4
DHX58	4
DOCK8	4
FCRL6	4
FGL2	4
FYB	4
GBP7	4
GCET2	4
GP1BA	4
GPR155	4
GPR25	4
GVIN1	4
HSD11B1	4
HSH2D	4
ICAM3	4
IDO2	4
IKZF1	4
IL12RB1	4
IL15RA	4
IL16	4
IL18R1	4
IL2RA	4
IL7R	4
IL9R	4
INPP5D	4
INSL3	4
IRF8	4
ITGA4	4
KCNA3	4
KLHL6	4
KLRF1	4
LGALS3BP	4
LIME1	4
LOC100233209	4
LOC400696	4
LOC400759	4
LPXN	4
MCOLN2	4
MEF2B	4
MEI1	4
MEP1A	4
MIAT	4
MIR155HG	4
MMP25	4
MPEG1	4
NCKAP1L	4
P2RY8	4
PARP15	4
PDCD1LG2	4
PIK3R5	4
PPP1R16B	4
PRKCB	4
PTPN22	4
PTPN7	4
RAB33A	4
RAC2	4
RASSF5	4
RUFY4	4
SARDH	4
SASH3	4
SERPINB9	4
SLC15A3	4
SLC24A4	4
SNX20	4
TAGAP	4
TAPBPL	4
TIMD4	4
TMC8	4
TNFRSF1B	4
TNFSF14	4
TNIP3	4
TRAF3IP3	4
TRIM69	4
TTC16	4
VNN2	4
WDFY4	4
