# Supplementary material for: Multiscale network modeling reveals the gene regulatory landscape driving cancer prognosis in 32 cancer types
Source: Genome Res. 2023 Oct;33(10):1806–17. doi: 10.1101/gr.278063.123 (PMC10691533; doi:10.1101/gr.278063.123)
Supplement: Supplement 10 [file Supplemental_Table_S4.xlsx]

## Sheet: Supplemental_Table_S4
Supplemental Table S4. Preservation of LIHC network modules in non-TCGA cohorts
Module	Module_non-TCGA	GeneRatio	BgRatio	pvalue	p.adjust
LIHC_M10	HCC_M5	2777/6050	6280/16541	3.58177e-57	1.12468e-54
LIHC_M100	HCC_M316	18/48	105/16541	3.79126e-28	2.46432e-26
LIHC_M1002	HCC_M3	149/422	3418/16541	1.24563e-12	5.55551e-10
LIHC_M101	HCC_M101	20/90	102/16541	3.18259e-26	3.4372e-24
LIHC_M102	HCC_M338	38/88	198/16541	1.57401e-50	6.05995e-49
LIHC_M1023	HCC_M553	2/11	19/16541	6.83302e-05	0.000455535
LIHC_M1027	HCC_M843	6/14	12/16541	9.73873e-17	2.14252e-15
LIHC_M103	HCC_M103	12/64	25/16541	1.88524e-23	4.33604e-22
LIHC_M1032	HCC_M946	3/15	14/16541	2.18302e-07	2.51047e-06
LIHC_M104	HCC_M250	25/27	53/16541	1.71597e-63	2.05917e-62
LIHC_M1043	HCC_M1561	2/13	12/16541	3.74667e-05	0.000262267
LIHC_M105	HCC_M845	8/63	22/16541	8.56303e-15	3.76773e-13
LIHC_M1050	HCC_M934	2/10	27/16541	0.000114538	0.00137446
LIHC_M1054	HCC_M1264	5/41	27/16541	5.6368e-09	4.50944e-07
LIHC_M1056	HCC_M873	3/37	18/16541	8.215e-06	0.00070649
LIHC_M1057	HCC_M1761	2/13	18/16541	8.66238e-05	0.00173248
LIHC_M1058	HCC_M1357	5/19	18/16541	9.57269e-12	3.73335e-10
LIHC_M106	HCC_M323	6/73	64/16541	3.67046e-07	4.36785e-05
LIHC_M1065	HCC_M1781	4/75	11/16541	1.25579e-07	1.65764e-05
LIHC_M1067	HCC_M565	3/21	14/16541	6.36204e-07	2.4812e-05
LIHC_M107	HCC_M281	18/35	47/16541	1.51554e-38	1.28821e-37
LIHC_M108	HCC_M562	9/47	20/16541	8.77703e-19	4.52661e-17
LIHC_M1082	HCC_M1036	7/16	39/16541	2.58127e-15	1.80689e-14
LIHC_M1083	HCC_M1605	5/16	10/16541	1.06442e-13	1.33053e-12
LIHC_M1088	HCC_M538	14/89	52/16541	8.77465e-21	1.03541e-18
LIHC_M109	HCC_M348	9/46	20/16541	7.10059e-19	1.81065e-17
LIHC_M1090	HCC_M1321	6/17	41/16541	1.91922e-12	6.14149e-11
LIHC_M1092	HCC_M326	4/14	93/16541	8.97783e-07	2.15468e-05
LIHC_M1094	HCC_M513	7/17	17/16541	5.60403e-18	3.92282e-17
LIHC_M1096	HCC_M1033	6/58	15/16541	6.95665e-12	5.84359e-10
LIHC_M11	HCC_M6	744/1053	1917/16541	0	0
LIHC_M110	HCC_M242	46/70	73/16541	1.30347e-98	6.6477e-97
LIHC_M111	HCC_M325	31/61	241/16541	2.56318e-41	6.92058e-40
LIHC_M1110	HCC_M979	8/23	35/16541	8.13766e-17	7.32389e-16
LIHC_M1111	HCC_M1092	9/20	16/16541	7.50694e-24	2.77757e-22
LIHC_M1112	HCC_M315	11/29	51/16541	2.50001e-21	1.1e-19
LIHC_M1113	HCC_M1593	2/14	11/16541	3.64289e-05	0.000255002
LIHC_M1115	HCC_M1010	8/33	35/16541	2.27107e-15	2.42248e-14
LIHC_M1118	HCC_M1619	3/10	15/16541	7.21244e-08	1.80311e-07
LIHC_M1119	HCC_M1029	4/14	18/16541	9.75741e-10	2.34178e-08
LIHC_M112	HCC_M989	10/51	24/16541	5.76218e-20	1.8439e-18
LIHC_M113	HCC_M476	6/12	11/16541	1.49966e-17	2.2495e-16
LIHC_M1130	HCC_M21	28/94	438/16541	3.87952e-22	4.42265e-20
LIHC_M1139	HCC_M1011	3/11	22/16541	3.34622e-07	1.78465e-06
LIHC_M114	HCC_M1024	33/58	79/16541	1.6781e-64	7.71926e-63
LIHC_M1140	HCC_M390	5/19	15/16541	3.36225e-12	2.35357e-11
LIHC_M1149	HCC_M565	3/52	14/16541	1.04092e-05	0.000504845
LIHC_M115	HCC_M91	13/48	64/16541	2.06665e-21	1.34332e-19
LIHC_M1152	HCC_M892	6/11	40/16541	6.18465e-14	9.89544e-13
LIHC_M1154	HCC_M1807	4/13	18/16541	6.9743e-10	1.74358e-08
LIHC_M1156	HCC_M950	2/10	13/16541	2.55681e-05	0.000115057
LIHC_M1159	HCC_M1070	4/10	22/16541	4.90101e-10	3.67575e-09
LIHC_M116	HCC_M552	8/14	44/16541	3.79151e-18	6.82471e-17
LIHC_M1160	HCC_M1672	2/10	21/16541	6.86599e-05	0.00184964
LIHC_M1161	HCC_M1069	3/27	28/16541	1.2365e-05	0.00029676
LIHC_M1162	HCC_M1672	5/16	21/16541	8.54293e-12	2.39202e-10
LIHC_M1166	HCC_M557	5/16	26/16541	2.75393e-11	4.26859e-10
LIHC_M1169	HCC_M311	7/15	23/16541	2.33399e-17	1.40039e-16
LIHC_M117	HCC_M458	3/17	16/16541	5.0079e-07	8.51343e-06
LIHC_M1171	HCC_M904	5/10	14/16541	4.88106e-14	1.62702e-13
LIHC_M1175	HCC_M181	2/14	17/16541	8.98176e-05	0.00176909
LIHC_M118	HCC_M1353	9/28	33/16541	1.01944e-18	1.42721e-17
LIHC_M1182	HCC_M452	5/12	20/16541	1.18442e-12	2.01351e-11
LIHC_M1189	HCC_M563	6/17	32/16541	3.88788e-13	4.47106e-12
LIHC_M119	HCC_M266	13/34	27/16541	1.65075e-29	4.29194e-28
LIHC_M1193	HCC_M1059	4/14	22/16541	2.32802e-09	1.86242e-08
LIHC_M1194	HCC_M1058	9/24	82/16541	1.41611e-15	1.36891e-14
LIHC_M120	HCC_M372	2/18	15/16541	0.000116459	0.00215449
LIHC_M1201	HCC_M1255	2/15	10/16541	3.43964e-05	0.000171982
LIHC_M1204	HCC_M510	2/15	21/16541	0.000159594	0.0055858
LIHC_M1205	HCC_M1047	2/11	12/16541	2.64401e-05	0.000713883
LIHC_M1206	HCC_M845	4/16	22/16541	4.22539e-09	1.30987e-07
LIHC_M1209	HCC_M1121	2/16	18/16541	0.00013301	0.00558641
LIHC_M121	HCC_M872	4/22	28/16541	4.70412e-08	2.02277e-06
LIHC_M1216	HCC_M562	8/26	20/16541	1.40197e-18	2.31325e-17
LIHC_M1217	HCC_M1688	4/27	11/16541	1.84301e-09	1.70479e-08
LIHC_M1219	HCC_M795	10/14	19/16541	2.19013e-28	7.30043e-28
LIHC_M122	HCC_M344	20/43	80/16541	3.28252e-36	6.23679e-35
LIHC_M1226	HCC_M1011	2/11	22/16541	9.22053e-05	0.000622386
LIHC_M1228	HCC_M989	4/15	24/16541	4.60256e-09	5.7532e-08
LIHC_M123	HCC_M1653	4/21	29/16541	4.46615e-08	5.06164e-07
LIHC_M1230	HCC_M989	3/10	24/16541	3.19919e-07	2.45271e-06
LIHC_M1232	HCC_M1636	6/11	26/16541	3.72312e-15	1.73746e-14
LIHC_M124	HCC_M514	3/22	14/16541	7.3629e-07	1.25169e-05
LIHC_M1246	HCC_M548	5/12	12/16541	6.06754e-14	3.64052e-13
LIHC_M125	HCC_M515	7/16	15/16541	1.09237e-18	9.83131e-18
LIHC_M1251	HCC_M1690	3/15	10/16541	7.21244e-08	3.06529e-07
LIHC_M126	HCC_M995	8/28	39/16541	1.33293e-15	1.68838e-14
LIHC_M1263	HCC_M1115	19/65	98/16541	7.48457e-28	1.44702e-26
LIHC_M1265	HCC_M362	49/88	148/16541	6.81651e-80	1.5678e-78
LIHC_M127	HCC_M537	6/23	28/16541	1.31239e-12	1.13741e-11
LIHC_M1270	HCC_M1727	4/10	10/16541	1.4119e-11	9.8833e-11
LIHC_M1276	HCC_M1726	43/91	206/16541	1.33407e-58	1.30739e-57
LIHC_M128	HCC_M87	21/48	110/16541	4.86443e-34	3.01594e-32
LIHC_M1280	HCC_M1730	2/28	11/16541	0.000150553	0.00067749
LIHC_M1285	HCC_M365	10/74	72/16541	7.34555e-13	1.27812e-11
LIHC_M1286	HCC_M367	15/44	186/16541	5.67527e-19	1.05938e-17
LIHC_M129	HCC_M856	11/35	26/16541	4.98973e-24	1.08262e-22
LIHC_M1292	HCC_M1193	10/60	50/16541	1.64615e-15	2.79845e-14
LIHC_M1294	HCC_M40	8/22	32/16541	2.38063e-17	5.23739e-16
LIHC_M1295	HCC_M1102	2/15	34/16541	0.000423451	0.00370519
LIHC_M13	HCC_M8	410/1140	821/16541	3.36835e-274	1.63028e-271
LIHC_M1300	HCC_M8	44/95	821/16541	3.0438e-32	3.74388e-30
LIHC_M1304	HCC_M421	5/13	31/16541	2.09836e-11	1.7836e-10
LIHC_M1305	HCC_M416	10/43	59/16541	2.61511e-16	5.05587e-15
LIHC_M131	HCC_M1517	14/20	37/16541	1.79376e-34	1.88345e-33
LIHC_M1311	HCC_M1111	3/45	44/16541	0.00023049	0.00203492
LIHC_M1314	HCC_M54	2/16	10/16541	3.92975e-05	0.00048467
LIHC_M1319	HCC_M710	2/20	13/16541	0.000107477	0.00483645
LIHC_M132	HCC_M1825	2/16	11/16541	4.80032e-05	0.00172812
LIHC_M1322	HCC_M49	9/47	61/16541	8.32382e-14	1.49829e-12
LIHC_M1325	HCC_M420	1/11	10/16541	0.00663208	0.0217911
LIHC_M1327	HCC_M1458	2/15	15/16541	8.00484e-05	0.000853849
LIHC_M1328	HCC_M45	2/15	16/16541	9.14359e-05	0.0008915
LIHC_M133	HCC_M1572	6/20	56/16541	4.26994e-11	2.56196e-10
LIHC_M1330	HCC_M165	3/10	55/16541	4.10612e-06	6.5698e-05
LIHC_M1337	HCC_M1206	3/15	39/16541	5.40683e-06	9.46194e-05
LIHC_M134	HCC_M1541	4/17	19/16541	2.93078e-09	1.85616e-08
LIHC_M1341	HCC_M29	15/140	298/16541	3.48277e-08	2.04323e-06
LIHC_M1347	HCC_M1167	4/21	48/16541	3.60211e-07	3.38977e-06
LIHC_M135	HCC_M859	5/16	30/16541	5.95289e-11	8.33404e-10
LIHC_M1353	HCC_M404	4/12	27/16541	2.76144e-09	1.38072e-08
LIHC_M136	HCC_M221	3/20	10/16541	1.80421e-07	7.0364e-06
LIHC_M1364	HCC_M658	2/10	13/16541	2.55681e-05	0.000639203
LIHC_M1365	HCC_M12	37/230	358/16541	7.82006e-22	4.50957e-20
LIHC_M137	HCC_M478	7/21	10/16541	2.07382e-19	2.17751e-18
LIHC_M1374	HCC_M214	2/11	46/16541	0.000409546	0.00865757
LIHC_M1375	HCC_M162	2/13	44/16541	0.000529457	0.00410329
LIHC_M1376	HCC_M953	2/20	11/16541	7.58949e-05	0.00362776
LIHC_M138	HCC_M1038	2/15	14/16541	6.94116e-05	0.00229058
LIHC_M1382	HCC_M605	3/12	11/16541	4.7977e-08	1.34336e-06
LIHC_M1389	HCC_M235	4/13	28/16541	4.64634e-09	4.64634e-08
LIHC_M139	HCC_M457	7/30	24/16541	1.02801e-14	2.05602e-13
LIHC_M1394	HCC_M221	1/10	10/16541	0.0060308	0.0289006
LIHC_M1395	HCC_M600	5/49	44/16541	1.84163e-07	5.03379e-06
LIHC_M14	HCC_M378	36/253	85/16541	2.21626e-43	5.71795e-41
LIHC_M1402	HCC_M157	5/62	35/16541	1.86868e-07	2.27979e-05
LIHC_M141	HCC_M1115	29/143	98/16541	2.79509e-37	5.98149e-36
LIHC_M1411	HCC_M1412	3/22	37/16541	1.54085e-05	0.000334148
LIHC_M142	HCC_M362	79/152	148/16541	2.3601e-129	1.00304e-127
LIHC_M143	HCC_M1130	93/292	249/16541	1.80108e-101	6.88913e-100
LIHC_M1430	HCC_M674	4/16	100/16541	2.16459e-06	7.96466e-05
LIHC_M1433	HCC_M115	6/29	68/16541	1.69882e-09	7.64468e-08
LIHC_M144	HCC_M31	88/178	868/16541	8.85853e-65	1.38193e-62
LIHC_M1444	HCC_M971	5/22	63/16541	1.70777e-08	4.01327e-07
LIHC_M145	HCC_M364	7/17	40/16541	5.30715e-15	1.16757e-13
LIHC_M1457	HCC_M19	28/30	243/16541	4.09332e-50	8.18665e-49
LIHC_M146	HCC_M351	11/45	91/16541	6.52118e-16	5.28215e-14
LIHC_M1462	HCC_M280	6/16	55/16541	7.96302e-12	1.07501e-10
LIHC_M1466	HCC_M448	5/36	21/16541	7.25514e-10	5.94921e-09
LIHC_M147	HCC_M351	9/40	91/16541	7.31909e-13	1.14666e-11
LIHC_M1481	HCC_M543	2/21	17/16541	0.000206396	0.00359608
LIHC_M1484	HCC_M533	3/12	29/16541	1.05469e-06	2.53126e-05
LIHC_M1486	HCC_M93	6/12	67/16541	3.18337e-12	7.00341e-11
LIHC_M1487	HCC_M532	4/18	15/16541	1.32965e-09	2.06096e-08
LIHC_M149	HCC_M74	5/56	27/16541	2.82573e-08	2.65618e-06
LIHC_M1492	HCC_M1876	17/37	141/16541	3.37465e-26	3.71212e-25
LIHC_M1494	HCC_M317	9/122	169/16541	4.45259e-06	0.00082373
LIHC_M1497	HCC_M3	140/381	3418/16541	1.9115e-13	8.00918e-11
LIHC_M15	HCC_M42	61/183	109/16541	1.02799e-93	5.08853e-92
LIHC_M150	HCC_M377	22/44	59/16541	3.18829e-44	6.536e-43
LIHC_M1502	HCC_M843	5/11	12/16541	3.54065e-14	6.72723e-13
LIHC_M1506	HCC_M1264	5/26	27/16541	5.03089e-10	2.31421e-08
LIHC_M1509	HCC_M873	3/34	18/16541	6.33964e-06	0.000494492
LIHC_M1513	HCC_M279	4/63	66/16541	0.00011537	0.00663379
LIHC_M1518	HCC_M538	14/81	52/16541	2.13256e-21	2.36714e-19
LIHC_M152	HCC_M373	6/26	15/16541	4.01668e-14	1.687e-12
LIHC_M1520	HCC_M1321	5/13	41/16541	9.21758e-11	2.6731e-09
LIHC_M1527	HCC_M973	4/14	11/16541	1.05584e-10	2.42843e-09
LIHC_M1528	HCC_M315	5/11	51/16541	1.03782e-10	2.07565e-09
LIHC_M1530	HCC_M1010	8/28	35/16541	5.12111e-16	5.12111e-15
LIHC_M1532	HCC_M21	27/86	438/16541	4.51822e-22	4.69895e-20
LIHC_M1535	HCC_M390	5/10	15/16541	7.31975e-14	2.43992e-13
LIHC_M155	HCC_M8	255/575	821/16541	1.29312e-186	4.12504e-184
LIHC_M1559	HCC_M362	20/27	148/16541	2.40503e-36	4.81006e-35
LIHC_M156	HCC_M117	6/51	39/16541	1.91404e-09	1.49295e-07
LIHC_M1562	HCC_M1138	3/13	17/16541	2.56249e-07	1.79374e-06
LIHC_M1563	HCC_M1146	5/44	44/16541	1.05921e-07	1.02895e-06
LIHC_M1565	HCC_M367	14/40	186/16541	5.66601e-18	6.94733e-17
LIHC_M1567	HCC_M1193	10/54	50/16541	5.29463e-16	8.73613e-15
LIHC_M1569	HCC_M29	14/118	298/16541	2.72198e-08	1.37914e-06
LIHC_M157	HCC_M710	2/33	13/16541	0.000296955	0.0213808
LIHC_M1578	HCC_M12	32/202	358/16541	8.2291e-19	4.38885e-17
LIHC_M158	HCC_M8	134/243	821/16541	5.79152e-111	1.04827e-108
LIHC_M1584	HCC_M19	27/28	243/16541	2.03995e-49	3.67191e-48
LIHC_M1589	HCC_M1781	1/11	11/16541	0.00729308	0.0229211
LIHC_M159	HCC_M964	3/10	38/16541	1.3275e-06	1.12837e-05
LIHC_M1590	HCC_M307	5/115	57/16541	4.67099e-05	0.00427395
LIHC_M1592	HCC_M1139	4/29	23/16541	6.59184e-08	5.38334e-07
LIHC_M1595	HCC_M1147	4/28	42/16541	7.03266e-07	3.21493e-06
LIHC_M16	HCC_M1052	9/11	12/16541	4.74565e-29	6.16935e-28
LIHC_M160	HCC_M30	18/171	335/16541	1.21607e-08	8.18821e-07
LIHC_M1600	HCC_M29	13/104	298/16541	4.57954e-08	2.16765e-06
LIHC_M1602	HCC_M12	32/195	358/16541	2.76372e-19	1.43713e-17
LIHC_M161	HCC_M1115	8/57	98/16541	1.47771e-09	4.72866e-08
LIHC_M163	HCC_M378	18/117	85/16541	4.11466e-22	5.39021e-20
LIHC_M164	HCC_M1166	5/31	37/16541	6.88676e-09	4.20092e-07
LIHC_M165	HCC_M1167	8/36	48/16541	7.74799e-14	3.94303e-12
LIHC_M166	HCC_M297	1/12	13/16541	0.00939356	0.0387657
LIHC_M167	HCC_M371	2/14	15/16541	6.94116e-05	0.00277646
LIHC_M169	HCC_M1166	3/26	37/16541	2.58544e-05	0.00131858
LIHC_M170	HCC_M42	30/100	109/16541	9.75092e-43	4.09539e-41
LIHC_M172	HCC_M403	10/34	38/16541	1.41765e-19	1.09868e-18
LIHC_M178	HCC_M12	46/221	358/16541	4.21341e-32	9.56445e-30
LIHC_M179	HCC_M1097	2/28	29/16541	0.00109061	0.0237127
LIHC_M180	HCC_M472	6/26	41/16541	3.51242e-11	1.75621e-09
LIHC_M181	HCC_M4	340/507	3710/16541	1.01062e-105	3.31485e-103
LIHC_M182	HCC_M146	2/11	15/16541	4.20181e-05	0.000525226
LIHC_M183	HCC_M659	4/28	19/16541	2.50128e-08	1.27565e-06
LIHC_M184	HCC_M173	3/23	15/16541	1.05693e-06	5.60173e-05
LIHC_M185	HCC_M235	12/57	28/16541	2.36929e-23	8.05559e-22
LIHC_M186	HCC_M600	8/110	44/16541	4.29363e-10	2.03232e-08
LIHC_M187	HCC_M157	8/162	35/16541	1.33787e-09	3.03697e-07
LIHC_M188	HCC_M11	219/408	2814/16541	1.25008e-65	4.18775e-63
LIHC_M189	HCC_M150	11/196	118/16541	1.54934e-07	6.87907e-06
LIHC_M19	HCC_M4	1182/2201	3710/16541	9.5812e-266	7.01344e-263
LIHC_M190	HCC_M69	11/38	22/16541	1.31855e-24	7.64761e-23
LIHC_M191	HCC_M962	4/58	16/16541	2.39998e-07	1.05599e-05
LIHC_M192	HCC_M353	4/25	35/16541	2.05838e-07	1.15269e-05
LIHC_M194	HCC_M139	8/54	75/16541	1.07158e-10	5.03642e-09
LIHC_M195	HCC_M506	7/118	31/16541	1.79288e-09	9.08391e-08
LIHC_M196	HCC_M852	5/42	12/16541	6.44832e-11	4.32037e-09
LIHC_M197	HCC_M711	2/16	34/16541	0.00048332	0.0198771
LIHC_M198	HCC_M1059	4/35	22/16541	1.19565e-07	7.41304e-06
LIHC_M199	HCC_M1727	1/10	10/16541	0.0060308	0.0467387
LIHC_M20	HCC_M314	68/385	166/16541	1.10383e-67	3.83028e-65
LIHC_M200	HCC_M1700	2/18	12/16541	7.33444e-05	0.00271374
LIHC_M203	HCC_M314	35/194	166/16541	3.12831e-34	7.44538e-32
LIHC_M204	HCC_M971	11/45	63/16541	8.94702e-18	6.53133e-16
LIHC_M206	HCC_M971	6/43	63/16541	1.30633e-08	5.22531e-07
LIHC_M208	HCC_M1097	6/42	29/16541	8.3988e-11	2.93958e-09
LIHC_M209	HCC_M204	2/10	12/16541	2.16416e-05	0.000605964
LIHC_M21	HCC_M19	62/79	243/16541	3.32227e-101	1.79403e-99
LIHC_M210	HCC_M1100	5/17	14/16541	1.19477e-12	4.65961e-11
LIHC_M211	HCC_M729	2/17	11/16541	5.43839e-05	0.000421475
LIHC_M214	HCC_M19	62/78	243/16541	7.22739e-102	3.75824e-100
LIHC_M216	HCC_M895	8/29	19/16541	2.30917e-18	2.92495e-17
LIHC_M217	HCC_M278	15/24	44/16541	2.05304e-34	2.361e-33
LIHC_M218	HCC_M898	6/17	17/16541	5.35539e-15	1.01752e-13
LIHC_M22	HCC_M278	22/70	44/16541	3.01067e-42	8.58042e-41
LIHC_M221	HCC_M1216	13/60	40/16541	5.21932e-23	1.48751e-21
LIHC_M222	HCC_M436	8/36	14/16541	6.4903e-19	2.48365e-17
LIHC_M223	HCC_M448	7/53	21/16541	2.58023e-13	6.02053e-12
LIHC_M224	HCC_M440	5/17	23/16541	1.99723e-11	6.59085e-10
LIHC_M225	HCC_M1032	15/37	50/16541	1.39844e-29	3.28634e-28
LIHC_M226	HCC_M239	6/25	18/16541	1.14317e-13	1.82907e-12
LIHC_M227	HCC_M1017	2/17	23/16541	0.000248358	0.00339422
LIHC_M228	HCC_M935	3/14	15/16541	2.18302e-07	6.11244e-06
LIHC_M229	HCC_M1077	4/12	15/16541	2.15779e-10	1.94202e-09
LIHC_M232	HCC_M498	3/14	23/16541	8.46311e-07	4.51366e-06
LIHC_M233	HCC_M1178	2/14	27/16541	0.00023069	0.00299897
LIHC_M234	HCC_M396	28/44	65/16541	1.87317e-59	8.42927e-58
LIHC_M235	HCC_M1178	2/14	27/16541	0.00023069	0.00224923
LIHC_M236	HCC_M38	15/19	73/16541	3.856e-33	5.78399e-32
LIHC_M237	HCC_M304	23/81	48/16541	6.69754e-42	5.42501e-40
LIHC_M238	HCC_M1660	8/28	49/16541	9.66585e-15	6.52445e-14
LIHC_M239	HCC_M1175	6/26	28/16541	2.98295e-12	1.78977e-11
LIHC_M24	HCC_M9	103/301	701/16541	6.42282e-66	1.4901e-63
LIHC_M240	HCC_M1184	6/24	18/16541	8.69348e-14	8.98326e-13
LIHC_M242	HCC_M817	5/27	18/16541	6.61128e-11	2.64451e-09
LIHC_M243	HCC_M464	3/14	18/16541	3.90918e-07	1.09457e-05
LIHC_M244	HCC_M1074	2/39	10/16541	0.000240869	0.00951431
LIHC_M245	HCC_M1016	2/19	14/16541	0.000112823	0.00440011
LIHC_M246	HCC_M93	19/56	67/16541	8.00652e-33	5.92483e-31
LIHC_M247	HCC_M93	13/53	67/16541	1.70432e-20	5.70946e-19
LIHC_M248	HCC_M992	2/31	16/16541	0.000401292	0.00789207
LIHC_M25	HCC_M38	45/91	73/16541	4.3278e-88	3.9383e-86
LIHC_M255	HCC_M127	3/11	10/16541	2.61883e-08	5.23765e-07
LIHC_M257	HCC_M374	4/42	45/16541	4.96015e-06	0.000416652
LIHC_M258	HCC_M1787	6/50	22/16541	4.02203e-11	8.7144e-10
LIHC_M259	HCC_M1344	5/28	34/16541	2.5641e-09	4.18802e-08
LIHC_M26	HCC_M304	26/109	48/16541	1.90765e-45	1.69781e-43
LIHC_M260	HCC_M82	9/20	79/16541	1.30043e-16	4.94163e-15
LIHC_M264	HCC_M1228	3/10	13/16541	4.53642e-08	1.17947e-06
LIHC_M265	HCC_M852	4/17	12/16541	3.7594e-10	3.7594e-09
LIHC_M267	HCC_M811	9/65	63/16541	2.51684e-12	2.04494e-11
LIHC_M268	HCC_M1461	3/19	39/16541	1.14398e-05	8.00786e-05
LIHC_M27	HCC_M36	45/52	293/16541	5.41032e-73	2.38054e-71
LIHC_M272	HCC_M277	2/11	13/16541	3.12361e-05	0.00071843
LIHC_M273	HCC_M1462	2/11	13/16541	3.12361e-05	0.000260301
LIHC_M278	HCC_M1876	35/119	141/16541	3.69494e-45	4.92659e-44
LIHC_M28	HCC_M817	5/99	18/16541	5.58684e-08	7.65397e-06
LIHC_M285	HCC_M1461	9/22	39/16541	4.04862e-19	1.4575e-17
LIHC_M286	HCC_M814	8/44	35/16541	2.85304e-14	5.13547e-13
LIHC_M287	HCC_M605	1/10	11/16541	0.00663208	0.0316187
LIHC_M29	HCC_M93	32/109	67/16541	1.18916e-53	1.40321e-51
LIHC_M290	HCC_M805	5/64	31/16541	1.16268e-07	3.56554e-06
LIHC_M292	HCC_M1359	1/10	10/16541	0.0060308	0.0246334
LIHC_M293	HCC_M1375	2/13	15/16541	5.95268e-05	0.00095243
LIHC_M296	HCC_M1805	15/38	185/16541	3.72752e-20	6.21253e-19
LIHC_M299	HCC_M880	1/15	11/16541	0.0099331	0.0422157
LIHC_M3	HCC_M2	1720/2638	3133/16541	0	0
LIHC_M30	HCC_M302	4/50	62/16541	3.62146e-05	0.00159344
LIHC_M300	HCC_M829	4/18	42/16541	1.07054e-07	1.39171e-06
LIHC_M302	HCC_M616	2/21	20/16541	0.000287686	0.00747984
LIHC_M304	HCC_M533	3/10	29/16541	5.76645e-07	6.34309e-06
LIHC_M309	HCC_M334	6/15	36/16541	3.38235e-13	1.04853e-11
LIHC_M31	HCC_M1642	6/28	41/16541	5.72674e-11	1.14535e-09
LIHC_M310	HCC_M332	15/42	130/16541	9.68949e-22	2.80995e-20
LIHC_M313	HCC_M1653	5/11	29/16541	5.28172e-12	8.45075e-11
LIHC_M316	HCC_M1312	4/20	25/16541	1.93394e-08	2.77198e-07
LIHC_M317	HCC_M1311	7/20	17/16541	2.23023e-17	3.88921e-16
LIHC_M318	HCC_M517	7/11	66/16541	3.78052e-15	8.31713e-14
LIHC_M32	HCC_M547	22/140	111/16541	2.33563e-24	2.59086e-22
LIHC_M320	HCC_M66	12/213	27/16541	2.2341e-16	5.54056e-14
LIHC_M321	HCC_M1351	18/38	41/16541	4.97082e-39	6.29638e-38
LIHC_M322	HCC_M1585	3/52	22/16541	4.32631e-05	0.00450094
LIHC_M323	HCC_M455	10/43	20/16541	8.25531e-22	2.14638e-20
LIHC_M324	HCC_M1072	3/14	11/16541	7.93225e-08	3.96612e-07
LIHC_M325	HCC_M324	7/14	42/16541	1.36137e-15	2.85887e-14
LIHC_M326	HCC_M590	6/28	13/16541	2.25655e-14	5.19007e-13
LIHC_M329	HCC_M243	10/10	14/16541	2.37553e-33	7.1266e-33
LIHC_M33	HCC_M1228	6/43	13/16541	3.63173e-13	2.68748e-11
LIHC_M332	HCC_M1353	10/32	33/16541	1.37816e-20	4.13448e-20
LIHC_M335	HCC_M307	8/71	57/16541	1.07291e-10	1.04072e-08
LIHC_M34	HCC_M435	7/25	10/16541	8.56768e-19	1.1138e-17
LIHC_M340	HCC_M253	5/10	18/16541	2.08685e-13	2.08685e-12
LIHC_M344	HCC_M1789	3/15	11/16541	9.91171e-08	5.20365e-07
LIHC_M345	HCC_M1045	1/12	12/16541	0.00867386	0.0475368
LIHC_M346	HCC_M3	185/548	3418/16541	2.70588e-13	1.38e-10
LIHC_M347	HCC_M531	3/17	35/16541	5.78277e-06	0.000195273
LIHC_M349	HCC_M1536	2/11	18/16541	6.11597e-05	0.000570824
LIHC_M35	HCC_M852	4/26	12/16541	2.35325e-09	1.60021e-08
LIHC_M353	HCC_M522	2/13	10/16541	2.55681e-05	0.000613635
LIHC_M355	HCC_M462	3/13	16/16541	2.11124e-07	2.81873e-06
LIHC_M36	HCC_M247	55/150	411/16541	7.7336e-50	4.98817e-48
LIHC_M365	HCC_M1734	2/10	30/16541	0.000141812	0.00368711
LIHC_M366	HCC_M1600	2/10	19/16541	5.59448e-05	0.00184618
LIHC_M369	HCC_M206	2/12	10/16541	2.16416e-05	0.000194774
LIHC_M37	HCC_M1460	44/153	201/16541	6.50652e-49	2.03329e-47
LIHC_M370	HCC_M553	4/16	19/16541	2.24281e-09	2.4671e-08
LIHC_M371	HCC_M443	4/19	15/16541	1.68333e-09	3.08279e-08
LIHC_M373	HCC_M854	15/21	33/16541	3.87726e-38	4.07113e-37
LIHC_M374	HCC_M559	18/32	69/16541	5.86381e-36	7.32977e-35
LIHC_M375	HCC_M1507	4/18	25/16541	1.22392e-08	3.79416e-07
LIHC_M377	HCC_M789	2/17	22/16541	0.000226899	0.00884904
LIHC_M378	HCC_M189	2/19	12/16541	8.19401e-05	0.00176171
LIHC_M38	HCC_M1461	13/80	39/16541	2.09221e-21	4.65518e-20
LIHC_M380	HCC_M946	5/23	14/16541	6.47923e-12	1.06907e-10
LIHC_M383	HCC_M542	4/12	13/16541	1.13115e-10	2.03607e-09
LIHC_M384	HCC_M522	3/11	10/16541	2.61883e-08	5.03758e-07
LIHC_M385	HCC_M305	6/13	50/16541	9.44222e-13	8.97011e-12
LIHC_M39	HCC_M814	8/66	35/16541	8.95454e-13	2.20879e-11
LIHC_M390	HCC_M1602	3/15	19/16541	5.79558e-07	5.98877e-06
LIHC_M396	HCC_M1828	10/36	30/16541	1.76124e-20	2.11784e-19
LIHC_M397	HCC_M1560	10/41	48/16541	1.63086e-17	1.54932e-16
LIHC_M399	HCC_M287	2/31	27/16541	0.0011588	0.0365023
LIHC_M4	HCC_M335	15/19	19/16541	1.04041e-44	1.66465e-43
LIHC_M40	HCC_M246	26/106	604/16541	6.35817e-15	4.29176e-13
LIHC_M404	HCC_M1264	5/49	27/16541	1.42163e-08	1.25104e-06
LIHC_M405	HCC_M1357	5/82	18/16541	2.15527e-08	3.276e-06
LIHC_M406	HCC_M1331	2/18	38/16541	0.000768244	0.0114884
LIHC_M407	HCC_M1765	9/14	20/16541	1.31529e-24	3.28823e-23
LIHC_M408	HCC_M475	8/14	20/16541	2.71583e-21	3.46627e-20
LIHC_M41	HCC_M1460	16/51	201/16541	6.10682e-19	1.44528e-17
LIHC_M413	HCC_M1083	5/14	19/16541	2.24308e-12	1.42062e-11
LIHC_M414	HCC_M853	5/97	17/16541	3.65741e-08	5.70556e-06
LIHC_M415	HCC_M565	4/27	14/16541	5.57183e-09	2.50732e-07
LIHC_M416	HCC_M538	3/13	52/16541	8.19683e-06	0.000204921
LIHC_M417	HCC_M985	9/23	52/16541	1.14146e-17	6.84877e-17
LIHC_M418	HCC_M1056	8/18	11/16541	5.1952e-23	1.4027e-21
LIHC_M419	HCC_M152	6/16	21/16541	1.5171e-14	3.1859e-13
LIHC_M42	HCC_M829	5/39	42/16541	4.45735e-08	6.01742e-07
LIHC_M420	HCC_M1615	2/13	15/16541	5.95268e-05	0.000223226
LIHC_M422	HCC_M498	2/11	23/16541	0.00010095	0.00116093
LIHC_M427	HCC_M169	5/14	20/16541	2.98942e-12	7.1746e-11
LIHC_M428	HCC_M331	11/42	73/16541	2.16171e-17	1.25379e-15
LIHC_M429	HCC_M996	11/29	30/16541	2.92838e-24	2.92838e-23
LIHC_M43	HCC_M1789	2/14	11/16541	3.64289e-05	0.000327701
LIHC_M432	HCC_M538	17/98	52/16541	5.8876e-26	3.47368e-24
LIHC_M434	HCC_M1321	8/27	41/16541	1.47807e-15	6.35569e-14
LIHC_M435	HCC_M326	4/17	93/16541	2.10718e-06	7.1644e-05
LIHC_M436	HCC_M513	7/26	17/16541	1.88646e-16	7.54586e-16
LIHC_M437	HCC_M1033	7/74	15/16541	1.6766e-13	1.50894e-11
LIHC_M439	HCC_M987	3/17	19/16541	8.64896e-07	1.29734e-05
LIHC_M44	HCC_M616	2/24	20/16541	0.00037728	0.00704256
LIHC_M440	HCC_M1033	2/15	15/16541	8.00484e-05	0.00109399
LIHC_M445	HCC_M1269	20/59	64/16541	5.19791e-35	2.13114e-33
LIHC_M446	HCC_M1269	7/15	64/16541	5.81225e-14	1.45306e-12
LIHC_M448	HCC_M1372	3/12	14/16541	1.05711e-07	1.47995e-06
LIHC_M449	HCC_M315	20/97	51/16541	1.9255e-32	9.62752e-31
LIHC_M45	HCC_M491	10/11	35/16541	4.78571e-27	4.78571e-26
LIHC_M450	HCC_M1255	1/11	10/16541	0.00663208	0.0494597
LIHC_M451	HCC_M1009	8/10	15/16541	2.08543e-24	2.29397e-23
LIHC_M452	HCC_M1620	8/47	15/16541	1.43711e-17	2.10776e-16
LIHC_M453	HCC_M1029	4/24	18/16541	1.02879e-08	7.45873e-08
LIHC_M454	HCC_M91	7/26	64/16541	5.7472e-12	2.41382e-10
LIHC_M456	HCC_M535	7/17	25/16541	1.3793e-16	3.72411e-15
LIHC_M458	HCC_M292	5/20	54/16541	4.58149e-09	1.78678e-07
LIHC_M459	HCC_M525	4/11	15/16541	1.4393e-10	4.03003e-09
LIHC_M46	HCC_M533	4/14	29/16541	7.53325e-09	1.09232e-07
LIHC_M460	HCC_M1052	2/23	12/16541	0.000121038	0.00499386
LIHC_M463	HCC_M21	31/122	438/16541	4.38686e-22	6.7119e-20
LIHC_M464	HCC_M1093	5/10	21/16541	4.95253e-13	1.98101e-12
LIHC_M466	HCC_M595	11/27	17/16541	2.53452e-28	7.3501e-27
LIHC_M468	HCC_M465	4/12	13/16541	1.13115e-10	1.18771e-09
LIHC_M469	HCC_M71	5/12	31/16541	1.29299e-11	3.10318e-10
LIHC_M47	HCC_M1036	3/16	39/16541	6.6437e-06	0.000122908
LIHC_M477	HCC_M1011	7/36	22/16541	2.07226e-14	2.48671e-13
LIHC_M478	HCC_M354	8/41	63/16541	2.41861e-12	1.78977e-10
LIHC_M48	HCC_M563	7/19	32/16541	2.4864e-15	3.108e-14
LIHC_M480	HCC_M387	12/34	31/16541	8.66626e-26	7.79963e-25
LIHC_M481	HCC_M1746	4/10	31/16541	2.10263e-09	8.93618e-09
LIHC_M483	HCC_M1868	2/13	14/16541	5.16128e-05	0.000516733
LIHC_M484	HCC_M1282	12/25	61/16541	1.00218e-23	8.68556e-23
LIHC_M487	HCC_M850	9/10	13/16541	2.80456e-29	5.60911e-29
LIHC_M489	HCC_M279	10/88	66/16541	1.77623e-12	2.25581e-10
LIHC_M490	HCC_M1807	4/16	18/16541	1.77167e-09	5.49218e-08
LIHC_M491	HCC_M951	4/15	22/16541	3.17181e-09	2.11454e-08
LIHC_M492	HCC_M1070	8/19	22/16541	1.72751e-19	2.07301e-18
LIHC_M493	HCC_M1069	6/40	28/16541	4.89427e-11	3.3281e-09
LIHC_M494	HCC_M74	6/22	27/16541	7.63671e-13	2.67285e-11
LIHC_M496	HCC_M560	8/11	25/16541	1.28266e-21	1.41092e-20
LIHC_M497	HCC_M558	14/42	38/16541	3.75807e-28	7.70405e-27
LIHC_M498	HCC_M520	8/15	77/16541	9.50823e-16	1.42623e-14
LIHC_M5	HCC_M4	1293/2587	3710/16541	5.74691e-254	4.53431e-251
LIHC_M500	HCC_M1363	5/23	12/16541	2.56787e-12	3.25264e-11
LIHC_M502	HCC_M311	8/25	23/16541	3.76994e-18	4.33543e-17
LIHC_M507	HCC_M282	12/23	28/16541	4.66921e-29	9.80534e-28
LIHC_M51	HCC_M546	2/10	18/16541	5.00721e-05	0.00105151
LIHC_M511	HCC_M1042	5/14	33/16541	4.54929e-11	1.81971e-10
LIHC_M516	HCC_M784	5/24	13/16541	5.26399e-12	2.21087e-10
LIHC_M517	HCC_M557	4/19	26/16541	1.82898e-08	3.01782e-07
LIHC_M52	HCC_M26	50/90	381/16541	1.32093e-58	1.37377e-56
LIHC_M524	HCC_M971	2/11	63/16541	0.000768042	0.0238093
LIHC_M525	HCC_M70	3/10	45/16541	2.22799e-06	5.12438e-05
LIHC_M526	HCC_M452	9/27	20/16541	3.05529e-21	5.20606e-20
LIHC_M528	HCC_M979	6/24	35/16541	7.48146e-12	9.7259e-11
LIHC_M529	HCC_M980	3/14	43/16541	5.83883e-06	6.03346e-05
LIHC_M53	HCC_M517	26/61	66/16541	1.58594e-48	1.18946e-46
LIHC_M531	HCC_M578	6/24	14/16541	1.41156e-14	2.68197e-13
LIHC_M532	HCC_M563	8/39	32/16541	4.48081e-15	1.36665e-13
LIHC_M533	HCC_M1493	2/14	17/16541	8.98176e-05	0.00134726
LIHC_M534	HCC_M490	6/12	21/16541	1.75595e-15	2.98512e-14
LIHC_M535	HCC_M1058	23/66	82/16541	9.83688e-38	2.00017e-36
LIHC_M536	HCC_M193	6/20	10/16541	2.8556e-16	6.56788e-15
LIHC_M537	HCC_M1299	4/15	10/16541	9.16403e-11	7.33123e-10
LIHC_M538	HCC_M1254	12/32	54/16541	8.47105e-23	1.6095e-21
LIHC_M54	HCC_M3	158/444	3418/16541	1.22066e-13	9.39909e-12
LIHC_M540	HCC_M250	20/21	53/16541	4.44003e-51	3.99603e-50
LIHC_M542	HCC_M333	3/29	32/16541	2.32243e-05	0.00141668
LIHC_M543	HCC_M845	6/33	22/16541	2.84319e-12	7.25015e-11
LIHC_M544	HCC_M500	6/38	79/16541	2.39161e-08	1.53063e-06
LIHC_M545	HCC_M1121	2/22	18/16541	0.000255055	0.013773
LIHC_M546	HCC_M833	2/13	20/16541	0.000107477	0.00118224
LIHC_M547	HCC_M900	8/11	23/16541	5.81659e-22	1.74498e-21
LIHC_M549	HCC_M900	3/14	23/16541	8.46311e-07	1.69262e-06
LIHC_M551	HCC_M562	9/36	20/16541	6.10407e-20	1.83428e-18
LIHC_M552	HCC_M808	2/11	11/16541	2.20414e-05	0.00046287
LIHC_M553	HCC_M345	9/37	46/16541	5.08189e-16	1.14342e-14
LIHC_M555	HCC_M795	12/29	19/16541	2.97784e-30	1.88597e-29
LIHC_M556	HCC_M794	11/30	19/16541	6.46525e-27	4.95669e-26
LIHC_M557	HCC_M796	2/10	17/16541	4.45229e-05	0.00046007
LIHC_M558	HCC_M1015	5/19	33/16541	2.62372e-10	1.50864e-09
LIHC_M559	HCC_M1011	3/18	22/16541	1.6449e-06	1.2748e-05
LIHC_M56	HCC_M104	15/45	43/16541	3.45352e-29	5.18029e-28
LIHC_M560	HCC_M1624	6/14	39/16541	3.40039e-13	6.80079e-13
LIHC_M562	HCC_M989	10/31	24/16541	2.03118e-22	3.85924e-21
LIHC_M563	HCC_M1031	5/20	51/16541	3.41079e-09	6.16335e-08
LIHC_M566	HCC_M1024	26/47	79/16541	5.21322e-50	2.29382e-48
LIHC_M567	HCC_M507	2/11	11/16541	2.20414e-05	5.51036e-05
LIHC_M568	HCC_M535	5/34	25/16541	1.39224e-09	7.79656e-08
LIHC_M569	HCC_M1335	5/14	15/16541	5.80342e-13	4.93291e-12
LIHC_M57	HCC_M307	14/162	57/16541	2.25993e-16	4.24866e-14
LIHC_M573	HCC_M458	3/10	16/16541	8.87404e-08	9.76144e-07
LIHC_M574	HCC_M604	2/14	16/16541	7.92892e-05	0.00051538
LIHC_M575	HCC_M553	4/11	19/16541	4.08143e-10	9.18322e-10
LIHC_M577	HCC_M548	6/25	12/16541	5.72372e-15	4.36685e-14
LIHC_M58	HCC_M262	6/42	31/16541	1.29696e-10	9.85688e-09
LIHC_M580	HCC_M29	4/12	298/16541	4.55964e-05	0.0012311
LIHC_M582	HCC_M348	5/22	20/16541	3.90851e-11	2.60567e-10
LIHC_M583	HCC_M1699	5/16	23/16541	1.41109e-11	1.31701e-10
LIHC_M587	HCC_M1345	4/17	37/16541	4.93764e-08	1.53067e-06
LIHC_M59	HCC_M3	351/1089	3418/16541	1.31678e-20	2.83546e-18
LIHC_M596	HCC_M1777	5/20	18/16541	1.27552e-11	2.16839e-10
LIHC_M597	HCC_M519	7/23	22/16541	6.14908e-16	1.19907e-14
LIHC_M6	HCC_M19	68/151	243/16541	2.96884e-86	2.90946e-84
LIHC_M60	HCC_M303	39/78	143/16541	2.50642e-61	1.90488e-59
LIHC_M601	HCC_M856	8/15	26/16541	7.19654e-20	9.3555e-19
LIHC_M603	HCC_M1517	9/13	37/16541	3.4685e-22	6.937e-21
LIHC_M607	HCC_M1576	2/11	14/16541	3.64289e-05	0.000242859
LIHC_M613	HCC_M79	8/10	80/16541	9.3286e-18	1.49258e-16
LIHC_M614	HCC_M478	6/11	10/16541	3.4101e-18	1.87555e-17
LIHC_M618	HCC_M457	4/10	24/16541	7.11522e-10	5.69218e-09
LIHC_M622	HCC_M1115	20/84	98/16541	2.88077e-27	7.97012e-26
LIHC_M623	HCC_M362	72/130	148/16541	1.00086e-119	2.90248e-118
LIHC_M628	HCC_M1726	61/138	206/16541	1.73581e-81	2.67315e-80
LIHC_M629	HCC_M357	6/39	72/16541	1.60181e-08	9.81106e-08
LIHC_M63	HCC_M21	11/47	438/16541	2.92155e-08	2.48332e-06
LIHC_M630	HCC_M357	12/26	72/16541	1.62284e-22	6.32906e-21
LIHC_M631	HCC_M1723	2/13	29/16541	0.000228746	0.000657645
LIHC_M633	HCC_M1147	5/27	42/16541	6.39143e-09	3.05369e-08
LIHC_M641	HCC_M367	34/163	186/16541	9.56327e-34	3.27542e-32
LIHC_M643	HCC_M364	7/11	40/16541	9.1003e-17	1.27404e-15
LIHC_M646	HCC_M351	8/16	91/16541	7.60595e-15	1.90149e-13
LIHC_M648	HCC_M1102	4/22	34/16541	1.05993e-07	8.16262e-07
LIHC_M649	HCC_M51	3/15	27/16541	1.74184e-06	9.5801e-06
LIHC_M65	HCC_M1264	14/193	27/16541	9.45227e-21	2.20238e-18
LIHC_M652	HCC_M74	5/46	27/16541	1.02534e-08	8.61288e-07
LIHC_M655	HCC_M1164	9/13	30/16541	3.99507e-23	7.59063e-22
LIHC_M656	HCC_M377	13/31	59/16541	7.18395e-25	1.29311e-23
LIHC_M657	HCC_M383	1/11	11/16541	0.00729308	0.0368876
LIHC_M66	HCC_M1083	9/32	19/16541	1.00391e-20	1.17122e-19
LIHC_M660	HCC_M398	22/111	72/16541	2.32853e-31	8.14986e-30
LIHC_M661	HCC_M40	9/42	32/16541	4.70791e-17	8.16037e-16
LIHC_M662	HCC_M43	7/15	76/16541	2.03505e-13	1.83155e-12
LIHC_M663	HCC_M8	52/124	821/16541	3.2836e-35	4.79406e-33
LIHC_M665	HCC_M421	9/57	31/16541	6.71753e-16	7.79233e-15
LIHC_M666	HCC_M47	3/21	66/16541	7.66555e-05	0.0014309
LIHC_M667	HCC_M1149	3/70	15/16541	3.18431e-05	0.000588358
LIHC_M668	HCC_M117	5/54	39/16541	1.62334e-07	1.37984e-05
LIHC_M669	HCC_M54	2/28	10/16541	0.000123309	0.00225593
LIHC_M67	HCC_M317	33/249	169/16541	1.91884e-27	4.54765e-25
LIHC_M670	HCC_M427	2/39	16/16541	0.000636599	0.00495132
LIHC_M675	HCC_M117	5/35	39/16541	1.72156e-08	4.38997e-07
LIHC_M678	HCC_M1561	2/12	12/16541	3.17154e-05	0.000951461
LIHC_M679	HCC_M710	2/29	13/16541	0.000228746	0.0148685
LIHC_M68	HCC_M169	7/32	20/16541	3.82017e-15	1.41346e-13
LIHC_M681	HCC_M43	12/27	76/16541	5.8589e-22	2.28497e-20
LIHC_M682	HCC_M8	66/90	821/16541	9.4071e-67	7.90196e-65
LIHC_M683	HCC_M43	5/46	76/16541	2.12039e-06	4.94759e-05
LIHC_M684	HCC_M43	4/10	76/16541	8.46193e-08	1.94624e-06
LIHC_M686	HCC_M280	3/20	55/16541	3.80991e-05	0.00198115
LIHC_M687	HCC_M1206	3/22	39/16541	1.80921e-05	0.000319627
LIHC_M689	HCC_M421	3/11	31/16541	9.73519e-07	4.29535e-06
LIHC_M69	HCC_M320	18/71	81/16541	8.80812e-27	7.13458e-25
LIHC_M695	HCC_M29	16/157	298/16541	2.48196e-08	1.16652e-06
LIHC_M696	HCC_M774	3/14	34/16541	2.84393e-06	6.28217e-05
LIHC_M697	HCC_M1717	6/33	74/16541	6.56283e-09	9.68017e-08
LIHC_M7	HCC_M9	139/1023	701/16541	3.3277e-36	5.7791e-34
LIHC_M70	HCC_M799	11/11	17/16541	1.95434e-35	9.77172e-35
LIHC_M706	HCC_M1167	12/77	48/16541	2.57468e-18	1.2101e-16
LIHC_M71	HCC_M92	21/192	79/16541	3.11819e-23	2.71283e-21
LIHC_M712	HCC_M1166	4/12	37/16541	1.03518e-08	2.89851e-07
LIHC_M714	HCC_M1167	6/28	48/16541	1.55049e-10	2.32574e-09
LIHC_M716	HCC_M371	2/11	15/16541	4.20181e-05	0.00126054
LIHC_M72	HCC_M329	16/120	116/16541	1.99648e-16	1.35761e-14
LIHC_M722	HCC_M400	10/42	52/16541	5.13007e-17	5.00182e-16
LIHC_M723	HCC_M404	8/18	27/16541	6.93022e-19	4.15813e-18
LIHC_M726	HCC_M403	10/28	38/16541	1.43196e-20	8.59174e-20
LIHC_M728	HCC_M598	5/20	15/16541	4.48074e-12	1.56826e-10
LIHC_M73	HCC_M935	3/11	15/16541	9.91171e-08	4.36115e-07
LIHC_M730	HCC_M210	8/84	35/16541	6.62088e-12	2.00046e-10
LIHC_M731	HCC_M324	2/24	42/16541	0.00167669	0.0296215
LIHC_M732	HCC_M1441	2/17	12/16541	6.52213e-05	0.000554381
LIHC_M733	HCC_M214	3/26	46/16541	5.00391e-05	0.00280219
LIHC_M74	HCC_M1269	28/94	64/16541	1.50985e-47	1.54005e-45
LIHC_M740	HCC_M1097	2/17	29/16541	0.000397108	0.0158843
LIHC_M743	HCC_M472	4/15	41/16541	4.34688e-08	1.52141e-06
LIHC_M744	HCC_M704	2/10	14/16541	2.98199e-05	0.000178919
LIHC_M745	HCC_M12	47/324	358/16541	1.65135e-25	1.31007e-23
LIHC_M746	HCC_M211	5/30	125/16541	2.78554e-06	9.053e-05
LIHC_M747	HCC_M238	4/28	14/16541	6.49732e-09	3.76845e-07
LIHC_M749	HCC_M754	2/18	13/16541	8.66238e-05	0.00372482
LIHC_M75	HCC_M315	20/108	51/16541	2.03484e-31	1.17003e-29
LIHC_M750	HCC_M639	3/13	55/16541	9.71725e-06	0.000262366
LIHC_M754	HCC_M605	3/23	11/16541	3.84676e-07	7.88585e-06
LIHC_M756	HCC_M1532	3/12	17/16541	1.97239e-07	1.31493e-06
LIHC_M757	HCC_M659	3/12	19/16541	2.80837e-07	7.02092e-06
LIHC_M758	HCC_M650	3/16	13/16541	2.11124e-07	7.60046e-06
LIHC_M759	HCC_M235	6/20	28/16541	5.05641e-13	6.32051e-12
LIHC_M76	HCC_M325	44/82	241/16541	5.48369e-60	3.39989e-58
LIHC_M760	HCC_M231	2/14	16/16541	7.92892e-05	0.00121195
LIHC_M761	HCC_M235	5/23	28/16541	3.14054e-10	6.75217e-09
LIHC_M762	HCC_M600	5/65	44/16541	7.73011e-07	2.60247e-05
LIHC_M763	HCC_M11	7/10	2814/16541	0.000304037	0.00912111
LIHC_M764	HCC_M1534	4/16	13/16541	4.15173e-10	1.204e-08
LIHC_M765	HCC_M1175	2/14	28/16541	0.000248315	0.00525887
LIHC_M768	HCC_M161	2/29	42/16541	0.00244669	0.0447179
LIHC_M769	HCC_M1431	2/14	17/16541	8.98176e-05	0.00129193
LIHC_M77	HCC_M91	15/48	64/16541	1.10267e-25	5.51333e-24
LIHC_M771	HCC_M157	5/71	35/16541	3.70899e-07	5.04422e-05
LIHC_M772	HCC_M723	2/11	18/16541	6.11597e-05	0.00122319
LIHC_M778	HCC_M657	2/35	13/16541	0.000334341	0.00259114
LIHC_M779	HCC_M995	2/11	39/16541	0.000293957	0.00999452
LIHC_M78	HCC_M525	6/73	15/16541	2.90536e-11	3.22494e-09
LIHC_M781	HCC_M473	3/30	16/16541	2.96717e-06	0.000160227
LIHC_M782	HCC_M146	4/64	15/16541	2.69404e-07	4.41822e-06
LIHC_M783	HCC_M130	6/35	137/16541	3.85301e-07	8.21975e-06
LIHC_M784	HCC_M622	17/117	111/16541	2.19366e-18	1.00177e-16
LIHC_M788	HCC_M1049	1/12	12/16541	0.00867386	0.0438366
LIHC_M79	HCC_M21	31/141	438/16541	4.52782e-20	7.69729e-18
LIHC_M790	HCC_M148	6/11	30/16541	9.59216e-15	1.15106e-13
LIHC_M797	HCC_M625	1/11	10/16541	0.00663208	0.0243176
LIHC_M8	HCC_M435	7/51	10/16541	2.05499e-16	2.26048e-15
LIHC_M80	HCC_M595	12/33	17/16541	2.50228e-30	9.25843e-29
LIHC_M801	HCC_M150	10/114	118/16541	8.47042e-09	6.56457e-07
LIHC_M808	HCC_M69	8/22	22/16541	7.29218e-19	2.55226e-17
LIHC_M81	HCC_M71	10/46	31/16541	4.1156e-19	2.14011e-17
LIHC_M811	HCC_M962	2/25	16/16541	0.000259776	0.00826502
LIHC_M812	HCC_M198	1/11	12/16541	0.00795368	0.0396964
LIHC_M814	HCC_M166	2/10	23/16541	8.26655e-05	0.00190131
LIHC_M815	HCC_M353	4/23	35/16541	1.4452e-07	7.51503e-06
LIHC_M82	HCC_M301	13/42	106/16541	3.14516e-19	2.13871e-17
LIHC_M820	HCC_M649	2/11	19/16541	6.83302e-05	0.00198158
LIHC_M821	HCC_M774	3/27	34/16541	2.24391e-05	0.000297319
LIHC_M822	HCC_M674	4/27	100/16541	1.98334e-05	0.00108425
LIHC_M823	HCC_M115	6/38	68/16541	9.59122e-09	5.75473e-07
LIHC_M824	HCC_M506	6/12	31/16541	2.37516e-14	4.03776e-13
LIHC_M826	HCC_M148	2/24	30/16541	0.000856155	0.0132029
LIHC_M829	HCC_M852	5/27	12/16541	6.15209e-12	3.13757e-10
LIHC_M83	HCC_M493	4/25	21/16541	2.38656e-08	1.00235e-06
LIHC_M832	HCC_M1059	4/27	22/16541	4.03562e-08	1.81603e-06
LIHC_M839	HCC_M314	20/105	166/16541	2.53331e-20	3.47063e-18
LIHC_M84	HCC_M1010	10/45	35/16541	1.32446e-18	1.7218e-17
LIHC_M844	HCC_M1584	3/10	36/16541	1.12427e-06	1.40534e-05
LIHC_M847	HCC_M971	10/24	63/16541	5.71032e-19	2.22702e-17
LIHC_M848	HCC_M729	2/21	11/16541	8.38534e-05	0.00419267
LIHC_M85	HCC_M354	8/50	63/16541	1.32324e-11	1.16445e-09
LIHC_M851	HCC_M971	6/41	63/16541	9.69187e-09	3.68291e-07
LIHC_M853	HCC_M131	2/18	28/16541	0.000415752	0.00937148
LIHC_M854	HCC_M1097	4/24	29/16541	7.90064e-08	1.77764e-06
LIHC_M86	HCC_M387	13/58	31/16541	5.60673e-25	8.97077e-24
LIHC_M864	HCC_M268	6/12	27/16541	9.56083e-15	7.64867e-14
LIHC_M866	HCC_M270	5/13	29/16541	1.46778e-11	1.321e-10
LIHC_M867	HCC_M19	37/44	243/16541	3.08739e-62	1.04971e-60
LIHC_M87	HCC_M500	23/50	79/16541	1.18825e-41	2.19825e-40
LIHC_M871	HCC_M895	6/21	19/16541	5.1281e-14	5.29904e-13
LIHC_M876	HCC_M1216	13/56	40/16541	1.92075e-23	5.28207e-22
LIHC_M88	HCC_M256	16/16	18/16541	1.02677e-52	4.10709e-52
LIHC_M882	HCC_M448	2/11	21/16541	8.38534e-05	0.00209633
LIHC_M883	HCC_M448	5/40	21/16541	1.26224e-09	1.237e-08
LIHC_M885	HCC_M440	3/10	23/16541	2.80018e-07	3.22021e-06
LIHC_M888	HCC_M239	4/20	18/16541	4.70358e-09	4.86036e-08
LIHC_M889	HCC_M1017	2/12	23/16541	0.000121038	0.00175505
LIHC_M89	HCC_M279	10/119	66/16541	3.80413e-11	2.77702e-09
LIHC_M9	HCC_M803	201/769	394/16541	2.43004e-166	5.11524e-164
LIHC_M90	HCC_M339	24/103	70/16541	1.81541e-36	2.01511e-34
LIHC_M900	HCC_M1178	2/12	27/16541	0.000167651	0.00146695
LIHC_M904	HCC_M936	14/29	31/16541	1.54828e-32	5.26416e-31
LIHC_M905	HCC_M1660	7/13	49/16541	2.16653e-15	1.08176e-14
LIHC_M906	HCC_M1684	3/15	19/16541	5.79558e-07	5.30455e-06
LIHC_M908	HCC_M1178	4/16	27/16541	1.01081e-08	4.64971e-08
LIHC_M91	HCC_M98	30/93	64/16541	2.37413e-52	1.78059e-50
LIHC_M910	HCC_M817	4/17	18/16541	2.31523e-09	6.9457e-08
LIHC_M915	HCC_M721	2/29	10/16541	0.0001324	0.00601171
LIHC_M92	HCC_M311	9/30	23/16541	4.51411e-20	5.86834e-19
LIHC_M921	HCC_M93	9/20	67/16541	2.72122e-17	9.79638e-16
LIHC_M922	HCC_M543	3/26	17/16541	2.31038e-06	6.46905e-05
LIHC_M925	HCC_M90	7/23	94/16541	3.47182e-11	1.35401e-09
LIHC_M926	HCC_M532	5/30	15/16541	4.09777e-11	5.60029e-10
LIHC_M927	HCC_M374	3/34	45/16541	0.000106141	0.00700528
LIHC_M93	HCC_M859	8/40	30/16541	3.12341e-15	1.49924e-13
LIHC_M930	HCC_M1787	3/21	22/16541	2.67411e-06	3.11979e-05
LIHC_M934	HCC_M1344	5/14	34/16541	5.33122e-11	1.54605e-09
LIHC_M936	HCC_M494	2/10	15/16541	3.43964e-05	0.000326766
LIHC_M94	HCC_M892	15/53	40/16541	1.65117e-28	3.9628e-27
LIHC_M95	HCC_M1042	15/52	33/16541	3.1021e-30	4.96336e-29
LIHC_M950	HCC_M1876	21/49	141/16541	2.37473e-31	1.58316e-30
LIHC_M96	HCC_M237	10/75	40/16541	1.4976e-15	1.54252e-13
LIHC_M961	HCC_M1043	7/27	45/16541	5.76567e-13	7.87974e-12
LIHC_M97	HCC_M972	4/36	12/16541	9.23627e-09	4.98759e-07
LIHC_M972	HCC_M66	6/137	27/16541	7.41934e-08	1.47645e-05
LIHC_M976	HCC_M873	4/11	18/16541	3.22327e-10	3.06211e-09
LIHC_M978	HCC_M1351	13/16	41/16541	8.85463e-33	9.74009e-32
LIHC_M98	HCC_M89	3/27	43/16541	4.5826e-05	0.00252043
LIHC_M980	HCC_M1585	3/41	22/16541	2.10668e-05	0.00124284
LIHC_M982	HCC_M455	10/30	20/16541	1.30292e-23	5.86314e-22
LIHC_M987	HCC_M590	6/24	13/16541	8.0736e-15	1.57435e-13
LIHC_M99	HCC_M65	12/46	35/16541	3.56291e-23	8.01655e-22
LIHC_M991	HCC_M552	5/12	44/16541	8.22645e-11	4.11322e-10
