# Supplementary material for: Multiscale network modeling reveals the gene regulatory landscape driving cancer prognosis in 32 cancer types
Source: Genome Res. 2023 Oct;33(10):1806–17. doi: 10.1101/gr.278063.123 (PMC10691533; doi:10.1101/gr.278063.123)
Supplement: Supplement 16 [file Supplemental_Code.zip]

Archive with 1 entries (1 files):
- Supplemental_Code/MEGENA_pipeline_03102022.Rmd
